# Supplementary material for: Do-it-yourself methodology for calorimeter construction based in Arduino data acquisition device for introductory chemical laboratories
Source: Heliyon. 2020 Mar 18;6(3):e03591. doi: 10.1016/j.heliyon.2020.e03591 (PMC7082509; doi:10.1016/j.heliyon.2020.e03591)
Supplement: LM35 [file mmc1.zip]

Archive with 1 entries (1 files):
- hly_3591_LM35.ino
