# Supplementary material for: Do-it-yourself methodology for calorimeter construction based in Arduino data acquisition device for introductory chemical laboratories
Source: Heliyon. 2020 Mar 18;6(3):e03591. doi: 10.1016/j.heliyon.2020.e03591 (PMC7082509; doi:10.1016/j.heliyon.2020.e03591)
Supplement: LM35 [file mmc1.zip › hly_3591_LM35.ino]

const int sensor = 0;   

long milivolts;
long temperature;
long startTime, stopTime;
long myDesiredTime;


void setup() {
  
  Serial.begin(9600); 
  startTime = 0; 
  stopTime = 0;
  myDesiredTime = 60000;
}

void loop() 
  
{
if (stopTime-startTime<=myDesiredTime)
{
  milivolts = (analogRead(sensor) * 5000L) /1023;
  temperature = (milivolts / 10);

  Serial.println(temperature);
  delay(1000);
  stopTime=millis();
}
}   
